# Supplementary material for: Estimating the Demographic Parameters of Tuta absoluta (Lepidoptera: Gelechiidae) Using Temperature-Dependent Development Models and Their Validation under Fluctuating Temperature
Source: Biology (Basel). 2022 Jan 24;11(2):181. doi: 10.3390/biology11020181 (PMC8869599; doi:10.3390/biology11020181)
Supplement: Supplementary file 1 [file biology-11-00181-s001.zip]

Archive with 1 entries (1 files):
- biology-1509129-supplementary.pdf
